# Supplementary material for: Agricultural Biotechnological Potential of Bacillus velezensis C3-3 and Cytobacillus sp. T106 from Resource Islands of a Semi-arid Zone of La Guajira-Colombia
Source: Curr Microbiol. 2024 Sep 3;81(10):341. doi: 10.1007/s00284-024-03804-8 (PMC11371855; doi:10.1007/s00284-024-03804-8)
Supplement: Supplementary file 1 — Supplementary file1 (XLSX 68 KB) [file 284_2024_3804_MOESM1_ESM.xlsx]

## Sheet: Table S1 
			Table S1. Mechanisms and genes involved in the stress response of strain. B. velezensis C3-3 and Cytobacillus sp.
			Processes	Number of genes in
				C3-3	T106
			Osmoregulation. CT: S-adenosylmethionine decarboxylase (speD), glycine betaine/proline transporter (proV, proX and proW), osmoprotectant transporters (opuC, opuB and opuA), proline (PRODH, proP and putP), tetraprenyl-beta-curcumin synthase (ytpB), trehalose (treC and treB), other osmoregulators (YggT, mscL, recA, osmC and rsbT), other enzymes (proC and speG) and potassium transporter (trkG, trkA …	25	31
			Stress proteins. CT: Catalase (katE), chaperone (DnaJ, GRPE, dnaK, GroEL, groES, HtpG, hslO, and ATOX1), dehydrogenase (leuB and sucA), glutathione (gpx), heat shock (HSP20, ctsR and HrcA), oxidase (hmp), peroxiredoxin (ahpF), esporulation (spoIIQ), starvation (dps and phoH), thioredoxin (bcp), transcripcional regulator (GntR, fur, perR and nsrR), proteases (Lon, hslV, clpX, hslU, ClpB, ClpC, fts…	63	68
			Between the parentheses are the genes that were detected in each process. C: C 3-3, T: T106, CT: C 3-3 and T 106.

## Sheet: Table S2
		Table S2. Mechanisms and genes involved in plant growth promotion of the isolates B. velezensis C3-3 and Cytobacillus sp. T106
		Processes		Number of genes in
				C3-3	T106
		Amino acids assimilation. CT: Arginine descarboxylase (speA), L-asparaginase (ansB), L-Glu epimerase (ycjG), glutaminase (glsA) and branched-chain aminotransferase (ilvE). C: D-serine deshydratase (dsdA).		6	5
		Sugar assimilation. CT: L-arabinose isomerase (araA) , UDP-glucose 4-epimerase (galE), mannose-6-phosphatase isomerase (manA), xylose isomerase (xylA). C: oxalate decarboxylase (oxdC). T: beta-galactosidase (lacZ).		5	5
		Polyamine assimilation. CT: Polyamine aminopropyltransferase (speE), spermine N-acetyltransferase (paiA).		2	2
		Assimilation of other compounds: CT: Citruline-aspartate ligase (argG). C: betaine aldehyde dehydrogenase (betB).		2	1
		Signaling enzymes. C: GABA aminotransferase (gabT), succinate semialdehyde dehydrogenase (gabD).		2	0
		indole acetic acid. CT: Tryptophan alpha-chain synthase (trpA), tryptophan synthase beta chain (trpB) and anthranilate synthase component (trpE).		3	3
		Phophate solubilization (Gluconic acid): CT: gluconate supporter- H+ (TC.GNTP). C: 2-ketogluconate reductase (ghrB).		2	1
		Phophatases. CT: alkaline phosphatase synthesis sensor (phoR). T: polyphosphate kinase (ppk) and exopolyphosphatase (ppx-gppA).		1	3
		Chemotaxis*. CT: Acceptance of methyl (mcp), chemotaxis proteins (cheR, motA and motB), two-component system proteins (cheA, cheB, cheV and cheY) and purine-binding chemotaxis (cheW).		9	9
		Flagella proteins*. CT: biosynthetics (flgM, flhA, flhB, fliP, fliQ and fliR), M- ring (flgE, flgK, flgL, fliD, fliE and fliF), flagellar proteins (fliJ, fliL, fliOZ, fliS and fliT), basal body (flgB, flgC, flgD, flgF and flgG), motor switching (fliG, fliM and fliNY), RNA polymerase (fliA), L-cystine transport (fliY), assembly (fliH), flagellin (fliC) and ATPase synthase (fliI). T: hook-length co…		30	31
		Pili*. T: Type IV pilus assembly protein (pilM, pilA, pilB, pilC, pilN and pilO) and Twitching motility protein (pilT).		0	7
		Lipopolisacaridos*. CT: Assembly protein A (lapA) and polyisoprenyl-phosphate glycosyltransferase (gtrB)		2	2
		Integrasas*. CT: Recombinase (xerC and xerD).		2	2
		Between the parentheses are the genes that were detected in each process. C: C 3-3, T: T106, CT: C 3-3 and T 106. C: C 3-3, T: T106, CT: C 3-3 and T 106. (*): Represents processes associated with colonization.

## Sheet: Table S3 
		Table S3. Pathogenicity mechanisms and genes associated with biocontrol of the isolates B. velezensis C3-3 and Cytobacillus sp. T106.
		Processes	Number of genes in
			C3-3	T106
		Antimicrobial compounds: CT: macrolactin (minC and minD), Bacilano (apcK, baeB, baeD, baeE, baeG, baeH, baeI, baeJ, baeL, baeM and baeN)C (baeS and baeB)T, dificidin (dfnB, dfnC, dfnJ and dfnX)C (dfnB, dfnC and dfnX)T and superoxide dismutase (SOD and SOD1)C (SOD)T	19	8
		Degradation enzymes: CT: Hemolysins (hlyIII and tlyC), esterase (yfH), protease (clpP, ctpA, SppA, YegQ and HtpX)C (clpP, ctpA, SppA, YegQ, HtpX and ptrB)T. T: lipase (GDXG) and metalloprotease (YpfJ).	8	11
		Bacteriocins: CT: Amilocycin (acnA) and plantazolicin (pznH and pznG).	3	3
		Siderophores: CT: Acromobactin (cbrB and cbrA). T: enterobactin (fepC and fepD).	2	4
		Insecticide activity: CT: Insecticide toxin (nprE).	1	1
		VOCs: CT: 2,3-butanediol (budB) T: Isoamyl alcohol (iah1).	1	2
		SS (Tipo II). CT: Sec-SRP (ffh, FtsY, SecA, SecDF, SecE, SecG, SecY, YajC and YidC).	9	9
		SS (Tipo Vc): CT: Protein targeting to the twin translocation arginine pathway (Tat) type Vc (TatA and TatC).	2	2
		Between the parentheses are the genes that were detected in each process. C: C 3-3, T: T106, CT: C 3-3 and T 106. VOCs: Volatile organic compounds.
